# Supplementary material for: Effect of Genetic Variability in 20 Pharmacogenes on Concentrations of Tamoxifen and Its Metabolites
Source: J Pers Med. 2021 Jun 4;11(6):507. doi: 10.3390/jpm11060507 (PMC8228634; doi:10.3390/jpm11060507)
Supplement: Supplementary file 1 [file jpm-11-00507-s001.zip]

Archive with 1 entries (1 files):
- jpm-1228893-supplementary.pdf
